# Supplementary material for: The Proapoptotic Effect of MB-653 Is Associated with the Modulation of Metastasis and Invasiveness-Related Signalling Pathways in Human Colorectal Cancer Cells
Source: Biomolecules. 2025 Jan 6;15(1):72. doi: 10.3390/biom15010072 (PMC11762530; doi:10.3390/biom15010072)
Supplement: Supplementary file 1 [file biomolecules-15-00072-s001.zip]

Archive with 1 entries (1 files):
- biomolecules-3356258-supplementary.pdf
